# Supplementary material for: Accelerating Adaptation of Forest Trees to Climate Change Using Individual Tree Response Functions
Source: Front Plant Sci. 2021 Nov 23;12:758221. doi: 10.3389/fpls.2021.758221 (PMC8650053; doi:10.3389/fpls.2021.758221)
Supplement: Supplementary file 1 [file Table_1.XLSX]

## Sheet: Supplementary Table 1
Table S1
ID	Site 1	Site 2	Difference	Std.diff	p.value
1	A	B1	13.0062	1.16349	0
2	A	B11	9.63912	1.21699	2e-15
3	A	B12	16.3008	1.20846	0
4	A	B13	21.1846	1.19923	0
5	A	B16	35.8138	1.1955	0
6	A	B18	14.327	1.21842	0
7	A	B2	6.27054	1.25917	3.47e-07
8	A	B20	19.1325	1.15829	0
9	A	B3	22.9826	1.22269	0
10	A	B4	6.44073	1.185	3.09e-08
11	A	B5	19.378	1.32928	0
12	A	B6	3.82012	1.18381	0.000636166
13	A	B7	17.8839	1.23641	0
14	A	B9	5.04914	1.24772	2.7e-05
15	A	H2	22.1577	1.22773	0
16	A	N	5.2972	0.98465	4.19e-08
17	A	T1	18.6724	1.18057	0
18	A	T2	12.248	1.41481	0
19	A	W3	-4.29655	1.34011	0.000683846
20	A	W4	3.96869	1.18931	0.000431634
21	B1	B11	-3.36709	1.18463	0.00226332
22	B1	B12	3.29465	1.17981	0.00264103
23	B1	B13	8.17837	1.17583	2.41e-12
24	B1	B16	22.8076	1.15574	0
25	B1	B18	1.32085	1.19007	0.133594
26	B1	B2	-6.73567	1.22026	1.93e-08
27	B1	B20	6.12626	1.12336	2.79e-08
28	B1	B3	9.97643	1.19293	0
29	B1	B4	-6.56548	1.1556	7.71e-09
30	B1	B5	6.3718	1.30345	5.51e-07
31	B1	B6	-9.18609	1.15333	1.33e-15
32	B1	B7	4.87769	1.21253	2.99e-05
33	B1	B9	-7.95706	1.22334	4.97e-11
34	B1	H2	9.1515	1.19532	1.51e-14
35	B1	N	-7.709	0.938323	2.22e-16
36	B1	T1	5.66619	1.15131	4.66e-07
37	B1	T2	-0.758226	1.38292	0.291782
38	B1	W3	-17.3028	1.29722	0
39	B1	W4	-9.03751	1.15548	4.22e-15
40	B11	B12	6.66173	1.23309	3.7e-08
41	B11	B13	11.5455	1.2209	0
42	B11	B16	26.1747	1.20543	0
43	B11	B18	4.68793	1.23479	7.57e-05
44	B11	B2	-3.36858	1.282	0.00433395
45	B11	B20	9.49335	1.17859	6.66e-16
46	B11	B3	13.3435	1.23262	0
47	B11	B4	-3.19839	1.19696	0.00380114
48	B11	B5	9.73889	1.3396	2.61e-13
49	B11	B6	-5.819	1.20574	7.52e-07
50	B11	B7	8.24477	1.25776	3.57e-11
51	B11	B9	-4.58997	1.26357	0.000144035
52	B11	H2	12.5186	1.24449	0
53	B11	N	-4.34191	1.00889	8.83e-06
54	B11	T1	9.03327	1.20282	4.51e-14
55	B11	T2	2.60886	1.43606	0.0347115
56	B11	W3	-13.9357	1.34635	0
57	B11	W4	-5.67043	1.20873	1.45e-06
58	B12	B13	4.88372	1.19883	2.41e-05
59	B12	B16	19.5129	1.2065	0
60	B12	B18	-1.9738	1.23285	0.0547707
61	B12	B2	-10.0303	1.27235	2.66e-15
62	B12	B20	2.83162	1.1626	0.00747944
63	B12	B3	6.68178	1.23708	3.72e-08
64	B12	B4	-9.86012	1.19883	2.22e-16
65	B12	B5	3.07716	1.34435	0.0110957
66	B12	B6	-12.4807	1.19042	0
67	B12	B7	1.58304	1.24858	0.102499
68	B12	B9	-11.2517	1.26176	0
69	B12	H2	5.85685	1.24056	1.26e-06
70	B12	N	-11.0036	1.00176	0
71	B12	T1	2.37154	1.19391	0.0235679
72	B12	T2	-4.05287	1.42286	0.00222054
73	B12	W3	-20.5974	1.35097	0
74	B12	W4	-12.3322	1.20958	0
75	B13	B16	14.6292	1.19792	0
76	B13	B18	-6.85752	1.22182	1.14e-08
77	B13	B2	-14.914	1.25483	0
78	B13	B20	-2.0521	1.15614	0.0380316
79	B13	B3	1.79806	1.22451	0.0710805
80	B13	B4	-14.7438	1.18798	0
81	B13	B5	-1.80656	1.33722	0.088431
82	B13	B6	-17.3645	1.17704	0
83	B13	B7	-3.30068	1.23524	0.00380104
84	B13	B9	-16.1354	1.24923	0
85	B13	H2	0.973136	1.2267	0.213853
86	B13	N	-15.8874	0.992048	0
87	B13	T1	-2.51218	1.18491	0.0170615
88	B13	T2	-8.93659	1.42187	2.03e-10
89	B13	W3	-25.4811	1.35083	0
90	B13	W4	-17.2159	1.20355	0
91	B16	B18	-21.4867	1.21694	0
92	B16	B2	-29.5432	1.248	0
93	B16	B20	-16.6813	1.14936	0
94	B16	B3	-12.8312	1.21643	0
95	B16	B4	-29.3731	1.17602	0
96	B16	B5	-16.4358	1.31848	0
97	B16	B6	-31.9937	1.18743	0
98	B16	B7	-17.9299	1.23607	0
99	B16	B9	-30.7646	1.24767	0
100	B16	H2	-13.6561	1.21988	0
101	B16	N	-30.5166	0.978857	0
102	B16	T1	-17.1414	1.18031	0
103	B16	T2	-23.5658	1.40894	0
104	B16	W3	-40.1103	1.32675	0
105	B16	W4	-31.8451	1.18639	0
106	B18	B2	-8.05651	1.28557	2.27e-10
107	B18	B20	4.80542	1.18268	2.52e-05
108	B18	B3	8.65558	1.23633	1.75e-12
109	B18	B4	-7.88632	1.20228	3.47e-11
110	B18	B5	5.05096	1.35064	9.48e-05
111	B18	B6	-10.5069	1.20907	0
112	B18	B7	3.55684	1.25717	0.00235734
113	B18	B9	-9.27791	1.27105	2.11e-13
114	B18	H2	7.83065	1.24876	2.22e-10
115	B18	N	-9.02985	1.02047	0
116	B18	T1	4.34534	1.21191	0.000172431
117	B18	T2	-2.07907	1.4372	0.0740846
118	B18	W3	-18.6236	1.3611	0
119	B18	W4	-10.3584	1.21452	0
120	B2	B20	12.8619	1.21744	0
121	B2	B3	16.7121	1.28843	0
122	B2	B4	0.170191	1.25189	0.445939
123	B2	B5	13.1075	1.38631	0
124	B2	B6	-2.45042	1.24334	0.0244435
125	B2	B7	11.6134	1.29833	0
126	B2	B9	-1.22139	1.30992	0.17562
127	B2	H2	15.8872	1.28858	0
128	B2	N	-0.973333	1.05366	0.177863
129	B2	T1	12.4019	1.25453	0
130	B2	T2	5.97744	1.4629	2.29e-05
131	B2	W3	-10.5671	1.39309	2.58e-14
132	B2	W4	-2.30185	1.26667	0.034669
133	B20	B3	3.85016	1.18374	0.000581911
134	B20	B4	-12.6917	1.14991	0
135	B20	B5	0.245538	1.29782	0.424981
136	B20	B6	-15.3124	1.13576	0
137	B20	B7	-1.24858	1.19827	0.148776
138	B20	B9	-14.0833	1.21861	0
139	B20	H2	3.02524	1.18728	0.00545549
140	B20	N	-13.8353	0.937712	0
141	B20	T1	-0.460076	1.14407	0.343813
142	B20	T2	-6.88449	1.39005	3.98e-07
143	B20	W3	-23.429	1.30566	0
144	B20	W4	-15.1638	1.16059	0
145	B3	B4	-16.5419	1.19702	0
146	B3	B5	-3.60463	1.35138	0.00385484
147	B3	B6	-19.1625	1.21139	0
148	B3	B7	-5.09874	1.25563	2.55e-05
149	B3	B9	-17.9335	1.26782	0
150	B3	H2	-0.824927	1.24804	0.254353
151	B3	N	-17.6854	1.02047	0
152	B3	T1	-4.31024	1.21196	0.000192565
153	B3	T2	-10.7347	1.44123	7.13e-14
154	B3	W3	-27.2792	1.35612	0
155	B3	W4	-19.0139	1.21392	0
156	B4	B5	12.9373	1.31566	0
157	B4	B6	-2.62061	1.17789	0.0131047
158	B4	B7	11.4432	1.22064	0
159	B4	B9	-1.39158	1.23036	0.129092
160	B4	H2	15.717	1.21447	0
161	B4	N	-1.14352	0.972319	0.119855
162	B4	T1	12.2317	1.17067	0
163	B4	T2	5.80725	1.40382	1.84e-05
164	B4	W3	-10.7373	1.31814	3.33e-16
165	B4	W4	-2.47204	1.1796	0.0181218
166	B5	B6	-15.5579	1.32464	0
167	B5	B7	-1.49412	1.36911	0.137639
168	B5	B9	-14.3289	1.3774	0
169	B5	H2	2.7797	1.35653	0.0202936
170	B5	N	-14.0808	1.14515	0
171	B5	T1	-0.705613	1.31705	0.296095
172	B5	T2	-7.13003	1.5297	1.68e-06
173	B5	W3	-23.6746	1.44945	0
174	B5	W4	-15.4093	1.32182	0
175	B6	B7	14.0638	1.22426	0
176	B6	B9	1.22903	1.24222	0.161301
177	B6	H2	18.3376	1.21401	0
178	B6	N	1.47709	0.966527	0.0633092
179	B6	T1	14.8523	1.16626	0
180	B6	T2	8.42786	1.40802	1.28e-09
181	B6	W3	-8.11666	1.33335	6.92e-10
182	B6	W4	0.148574	1.18474	0.450108
183	B7	B9	-12.8347	1.2879	0
184	B7	H2	4.27381	1.26643	0.000376899
185	B7	N	-12.5867	1.03908	0
186	B7	T1	0.788503	1.23072	0.260903
187	B7	T2	-5.63591	1.45335	5.45e-05
188	B7	W3	-22.1804	1.37591	0
189	B7	W4	-13.9152	1.23165	0
190	B9	H2	17.1086	1.28012	0
191	B9	N	0.24806	1.04565	0.406252
192	B9	T1	13.6232	1.23858	0
193	B9	T2	7.19883	1.46489	4.84e-07
194	B9	W3	-9.34569	1.37984	8.37e-12
195	B9	W4	-1.08045	1.24968	0.193689
196	H2	N	-16.8605	1.02064	0
197	H2	T1	-3.48531	1.20553	0.00194126
198	H2	T2	-9.90973	1.43998	3.99e-12
199	H2	W3	-26.4543	1.36485	0
200	H2	W4	-18.189	1.22672	0
201	N	T1	13.3752	0.965287	0
202	N	T2	6.95077	1.23658	1.09e-08
203	N	W3	-9.59375	1.15131	0
204	N	W4	-1.32851	0.984125	0.0885971
205	T1	T2	-6.42442	1.40361	2.51e-06
206	T1	W3	-22.9689	1.32665	0
207	T1	W4	-14.7037	1.18056	0
208	T2	W3	-16.5445	1.53298	0
209	T2	W4	-8.27929	1.41021	2.55e-09
210	W3	W4	8.26524	1.32702	2.89e-10
